# Supplementary material for: The Allosteric Regulation of the DNA-Binding Domain of p53 by the Intrinsically Disordered C-Terminal Domain
Source: Pharmaceuticals (Basel). 2026 Jan 10;19(1):124. doi: 10.3390/ph19010124 (PMC12845269; doi:10.3390/ph19010124)
Supplement: Supplementary file 1 [file pharmaceuticals-19-00124-s001.zip]

Archive with 1 entries (1 files):
- pharmaceuticals-4033429-supplementary.pdf
